# Supplementary material for: Differential Effects of Dietary Components on Glucose Intolerance and Non-Alcoholic Steatohepatitis
Source: Nutrients. 2021 Jul 23;13(8):2523. doi: 10.3390/nu13082523 (PMC8400624; doi:10.3390/nu13082523)
Supplement: Supplementary file 1 [file nutrients-13-02523-s001.zip]

Archive with 8 entries (8 files):
- supp_figS1.pdf
- supp_figS2.pdf
- supp_figS3.pdf
- table S5.pdf
- Table_S1.pdf
- Table_S2.pdf
- Table_S3.pdf
- Table_S4.pdf
